# Supplementary material for: Telephone-Based Structured Communication Simulation Program for the Follow-Up of COVID-19 Cases and Contacts in Primary Care
Source: Int J Environ Res Public Health. 2022 Mar 25;19(7):3915. doi: 10.3390/ijerph19073915 (PMC8997775; doi:10.3390/ijerph19073915)
Supplement: Supplementary file 1 [file ijerph-19-03915-s001.zip]

Archive with 1 entries (1 files):
- ijerph-1638387-supplementary.pdf
